# Supplementary material for: Beauveria bassiana Induces Strong Defense and Increases Resistance in Tomato to Bemisia tabaci
Source: J Fungi (Basel). 2025 Feb 13;11(2):141. doi: 10.3390/jof11020141 (PMC11856042; doi:10.3390/jof11020141)
Supplement: Supplementary file 1 [file jof-11-00141-s001.zip]

Archive with 1 entries (1 files):
- jof-3455477-supplementary.pdf
